# Supplementary material for: Exploring the Mechanisms Underlying Drug-Induced Fractures Using the Japanese Adverse Drug Event Reporting Database
Source: Pharmaceuticals (Basel). 2021 Dec 13;14(12):1299. doi: 10.3390/ph14121299 (PMC8708796; doi:10.3390/ph14121299)
Supplement: Supplementary file 1 [file pharmaceuticals-14-01299-s001.zip]

Archive with 1 entries (1 files):
- pharmaceuticals-1461125-supplementary.xlsx
