# Supplementary material for: Exploring the Mechanisms Underlying Drug-Induced Fractures Using the Japanese Adverse Drug Event Reporting Database
Source: Pharmaceuticals (Basel). 2021 Dec 13;14(12):1299. doi: 10.3390/ph14121299 (PMC8708796; doi:10.3390/ph14121299)
Supplement: Supplementary file 1 [file pharmaceuticals-14-01299-s001.zip › pharmaceuticals-1461125-supplementary.xlsx]

## Sheet: Supplementary Table S1
Supplementary Table S1. Fisher’s exact test results according to the presence or absence of drug-induced fracture (N = 1,689,361).
Drugs	ATC code	Drug Class	Reporting Times	Reporting Ratio (%)	Odds Ratio	95% Confidence Interval	p-Value
alendronic acid	M05B	drugs affecting bone structure and mineralization	1046	0.242186	62.9939	58.6 - 67.8	<.0001
prednisolone	D07A	corticosteroids, plain	569	0.0167931	3.13189	2.9 - 3.4	<.0001
risedronic acid	M05B	drugs affecting bone structure and mineralization	517	0.225863	54.2028	49.0 - 59.9	<.0001
zoledronic acid	M05B	drugs affecting bone structure and mineralization	353	0.0697215	13.6592	12.2 - 15.2	<.0001
denosumab	M05B	drugs affecting bone structure and mineralization	297	0.0976011	19.6192	17.4 - 22.2	<.0001
minodronic acid hydrate	M05B	drugs affecting bone structure and mineralization	278	0.154875	33.1968	29.2 - 37.8	<.0001
pregabalin	N03A	antiepileptics	147	0.0120383	2.16686	1.8 - 2.6	<.0001
adefovir dipivoxil	J05A	direct acting antivirals	131	0.0809642	15.7409	13.2 - 18.8	<.0001
ibandronic acid	M05B	drugs affecting bone structure and mineralization	113	0.11133	22.3579	18.4 - 27.2	<.0001
teriparatide acetate	H05A	parathyroid hormones and analogues	84	0.0529634	9.96402	8.0 - 12.4	<.0001
romosozumab	M05B	drugs affecting bone structure and mineralization	81	0.0888158	17.367	13.8 - 21.8	<.0001
rivastigmine	N06D	anti-dementia drugs	80	0.0472813	8.84048	7.1 - 11.1	<.0001
anastrozole	L02B	hormone antagonists and related agents	77	0.110157	22.0527	17.4 - 27.9	<.0001
etanercept	L04A	immunosuppressants	77	0.0111143	1.99617	1.6 - 2.5	<.0001
teriparatide	H05A	parathyroid hormones and analogues	72	0.0434783	8.09591	6.4 - 10.3	<.0001
tofacitinib	L04A	immunosuppressants	71	0.0225325	4.1027	3.2 - 5.2	<.0001
tocilizumab	L04A	immunosuppressants	69	0.00812434	1.45326	1.1 - 1.8	0.0037
lamivudine	J05A	direct acting antivirals	61	0.0257928	4.7144	3.7 - 6.1	<.0001
darbepoetin alfa	B03X	other antianemic preparations	61	0.0209622	3.81147	3.0 - 4.9	<.0001
zolpidem	N05C	hypnotics and sedatives	60	0.0162646	2.94203	2.3 - 3.8	<.0001
pamidronic acid	M05B	drugs affecting bone structure and mineralization	56	0.0680437	13.0097	9.9 - 17.1	<.0001
golimumab	L04A	immunosuppressants	56	0.0274644	5.03035	3.9 - 6.6	<.0001
leuprorelin	L02A	hormones and related agents	56	0.0208411	3.79017	2.9 - 4.9	<.0001
bazedoxifene	G03X	other sex hormones and modulators of the genital system	51	0.0470914	8.80881	6.7 - 11.7	<.0001
eldecalcitol	A11C	vitamin a and d, incl. combinations of the two	50	0.0198965	3.61677	2.7 - 4.8	<.0001
abatacept	L04A	immunosuppressants	47	0.0200426	3.64533	2.7 - 4.9	<.0001
enzalutamide	L02B	hormone antagonists and related agents	45	0.0204082	3.71441	2.8 - 5.0	<.0001
rasagiline	N04B	dopaminergic agents	44	0.077193	14.9201	11.0 - 20.3	<.0001
letrozole	L02B	hormone antagonists and related agents	44	0.0371622	6.88519	5.1 - 9.3	<.0001
methylprednisolone	D07A	corticosteroids, plain	42	0.00946159	1.70176	1.3 - 2.3	0.0017
abiraterone	L02B	hormone antagonists and related agents	41	0.0164791	2.98882	2.2 - 4.1	<.0001
clozapine	N05A	antipsychotics	39	0.0101775	1.83354	1.3 - 2.5	0.0007
quetiapine	N05A	antipsychotics	39	0.00857143	1.54107	1.1 - 2.1	0.0129
radium (223Ra) dichloride	V10X	other therapeutic radiopharmaceuticals	36	0.0503497	9.47345	6.8 - 13.2	<.0001
galantamine	N06D	anti-dementia drugs	36	0.0244068	4.46981	3.2 - 6.2	<.0001
pioglitazone	A10B	blood glucose lowering drugs, excl. insulins	35	0.0135031	2.44503	1.8 - 3.4	<.0001
donepezil	N06D	anti-dementia drugs	35	0.0118846	2.14803	1.5 - 3.0	<.0001
exemestane	L02B	hormone antagonists and related agents	34	0.0578231	10.9714	7.8 - 15.5	<.0001
somatropin	H01A	anterior pituitary lobe hormones and analogues	34	0.0306859	5.66009	4.0 - 7.9	<.0001
tramadol hydrochloride and acetaminophen	N02A	opioids	34	0.0114247	2.06457	1.5 - 2.9	0.0002
cinacalcet	H05B	anti-parathyroid agents	33	0.0282776	5.20463	3.7 - 7.3	<.0001
certolizumab pegol	L04A	immunosuppressants	32	0.0229226	4.19715	3.0 - 5.9	<.0001
memantine	N06D	anti-dementia drugs	31	0.0298651	5.51006	3.9 - 7.9	<.0001
ledipasvir acetonate and sofosbuvir	J05A	direct acting antivirals	29	0.0177153	3.23031	2.2 - 4.7	<.0001
mirabegron	G04B	urologicals	28	0.0218921	4.01148	2.8 - 5.8	<.0001
duloxetine	N06A	antidepressants	28	0.010582	1.9157	1.3 - 2.8	0.0025
methylphenidate	N06B	psychostimulants, agents used for adhd and nootropics	27	0.0213439	3.91098	2.7 - 5.7	<.0001
brotizolam	N05C	hypnotics and sedatives	26	0.0108559	1.96833	1.3 - 2.9	0.0023
emtricitabine and tenofovir disoproxil	J05A	direct acting antivirals	25	0.0218531	4.01147	2.7 - 5.9	<.0001
alprazolam	N05B	anxiolytics	24	0.0115274	2.09466	1.4 - 3.1	0.0017
carbidopa hydrate and levodopa	N04B	dopaminergic agents	23	0.0163468	2.98815	2.0 - 4.5	<.0001
pramipexole	N04B	dopaminergic agents	21	0.0182768	3.35382	2.2 - 5.1	<.0001
sofosbuvir	J05A	direct acting antivirals	21	0.0123239	2.24742	1.5 - 3.4	0.0011
etidronic acid	M05B	drugs affecting bone structure and mineralization	20	0.273973	67.4895	40.5 - 112.3	<.0001
paliperidone	N05A	antipsychotics	20	0.0207469	3.82082	2.5 - 5.9	<.0001
ixazomib	L01X	other antineoplastic agents	20	0.0108696	1.98126	1.3 - 3.1	0.0071
raloxifene	G03X	other sex hormones and modulators of the genital system	19	0.0195473	3.59974	2.3 - 5.6	<.0001
aripiprazole hydrate	N05A	antipsychotics	18	0.0291262	5.42327	3.4 - 8.6	<.0001
solifenacin succinate	G04B	urologicals	18	0.0165138	3.03567	1.9 - 4.8	<.0001
tramadol	N02A	opioids	18	0.0148637	2.72771	1.7 - 4.3	0.0003
salmeterol xinafoate and fluticasone propionate	R01A	decongestants and other nasal preparations for topical use	18	0.0127389	2.33259	1.5 - 3.7	0.0019
ramelteon	N05C	hypnotics and sedatives	17	0.0255255	4.74246	2.9 - 7.6	<.0001
sevelamer hydrochloride	V03A	all other therapeutic products	17	0.0233838	4.33513	2.7 - 7.0	<.0001
paliperidone palmitate	N05A	antipsychotics	17	0.0161137	2.96534	1.8 - 4.8	0.0002
alfacalcidol	A11C	vitamin a and d, incl. combinations of the two	17	0.0112657	2.06276	1.3 - 3.3	0.0086
levodopa and benserazide hydrochloride	N04B	dopaminergic agents	16	0.0242057	4.49871	2.8 - 7.3	<.0001
ropinirole	N04B	dopaminergic agents	16	0.0211921	3.92664	2.4 - 6.4	<.0001
abacavir sulfate and lamivudine	J05A	direct acting antivirals	16	0.0199501	3.69189	2.3 - 6.0	<.0001
tenofovir alafenamide	J05A	direct acting antivirals	16	0.0183486	3.39002	2.1 - 5.5	<.0001
trelagliptin succinate	A10B	blood glucose lowering drugs, excl. insulins	15	0.0496689	9.48945	5.7 - 15.8	<.0001
calcitriol	A11C	vitamin a and d, incl. combinations of the two	15	0.0271739	5.07499	3.1 - 8.4	<.0001
betamethasone	D07A	corticosteroids, plain	15	0.0145773	2.68805	1.6 - 4.4	0.001
zopiclone	N05C	hypnotics and sedatives	15	0.0142045	2.61833	1.6 - 4.3	0.0013
ritonavir	J05A	direct acting antivirals	15	0.0129758	2.38881	1.4 - 3.9	0.0045
methoxy polyethylene glycol-epoetin beta	B03X	other antianemic preparations	15	0.010917	2.00549	1.2 - 3.3	0.0171
buprenorphine	N02A	opioids	14	0.0212443	3.95258	2.3 - 6.7	<.0001
entacapone	N04B	dopaminergic agents	14	0.0208644	3.88041	2.3 - 6.5	<.0001
suvorexant	N05C	hypnotics and sedatives	14	0.0142132	2.62572	1.6 - 4.4	0.0018
laninamivir	J05A	direct acting antivirals	13	0.0290828	5.46716	3.2 - 9.4	<.0001
alogliptin	A10B	blood glucose lowering drugs, excl. insulins	13	0.0118289	2.18551	1.3 - 3.7	0.0133
tetrabenazine	N07X	other nervous system drugs	11	0.0561224	10.908	6.0 - 19.8	<.0001
dolutegravir	J05A	direct acting antivirals	11	0.017134	3.20332	1.8 - 5.7	0.0013
goserelin	L02A	hormones and related agents	11	0.0167173	3.12413	1.7 - 5.6	0.0016
botulinum toxin type A	M03A	muscle relaxants, peripherally acting agents	11	0.0122768	2.28412	1.3 - 4.1	0.021
tenofovir alafenamide fumarate	J05A	direct acting antivirals	10	0.0330033	6.29359	3.4 - 11.7	<.0001
eszopiclone	N05C	hypnotics and sedatives	10	0.026738	5.06746	2.7 - 9.4	<.0001
brexpiprazole	N05A	antipsychotics	10	0.0225734	4.2607	2.3 - 7.9	0.0003
perampanel	N03A	antiepileptics	10	0.0223214	4.21211	2.3 - 7.8	0.0003
nortriptyline hydrochloride	N06A	antidepressants	9	0.0625	12.3338	6.4 - 23.8	<.0001
codeine phosphate hydrate	R05D	cough suppressants, excl. combinations with expectorants	9	0.0394737	7.61342	4.0 - 14.6	<.0001
clostridium butyricum	A07F	antidiarrheal microorganisms	9	0.0238727	4.53459	2.4 - 8.6	0.0004
omalizumab	R03D	other systemic drugs for obstructive airway diseases	9	0.0136364	2.56441	1.4 - 4.9	0.0143
amitriptyline hydrochloride	N06A	antidepressants	9	0.0117801	2.21127	1.2 - 4.2	0.0454
prednisolone sodium phosphate	D07A	corticosteroids, plain	8	0.205128	47.4682	22.2 - 101.3	<.0001
conjugated estrogens	G03C	estrogens	8	0.0187354	3.56353	1.8 - 7.0	0.0034
rotigotine	N04B	dopaminergic agents	8	0.0162272	3.07897	1.6 - 6.1	0.0078
darunavir ethanolate	J05A	direct acting antivirals	8	0.0141093	2.67163	1.4 - 5.3	0.0169
raltegravir potassium	J05A	direct acting antivirals	8	0.0121396	2.29423	1.2 - 4.5	0.0364
L-aspartate potassium	A12B	potassium	7	0.037037	7.22783	3.5 - 15.0	0.0001
epoetin Alfa	B03X	other antianemic preparations	7	0.0205279	3.94308	1.9 - 8.1	0.0037
tiotropium bromide hydrate	R03B	other drugs for obstructive airway diseases, inhalants	7	0.0153509	2.93408	1.4 - 6.0	0.0164
aliskiren	C09X	other agents acting on the renin-angiotensin system	7	0.0133333	2.54352	1.2 - 5.2	0.0319
hydrocortisone	D07A	corticosteroids, plain	7	0.0123894	2.36129	1.1 - 4.9	0.0442
abacavir	J05A	direct acting antivirals	7	0.0122164	2.32794	1.1 - 4.8	0.047
elcatonin	H05B	anti-parathyroid agents	6	0.0352941	6.9489	3.2 - 15.2	0.0005
dimethyl fumarate	L04A	immunosuppressants	6	0.0230769	4.49129	2.1 - 9.8	0.004
tafamidis	N07X	other nervous system drugs	6	0.0218978	4.25707	2.0 - 9.3	0.0051
omega-3-acid ethyl esters	C10A	lipid modifying agents, plain	6	0.0211268	4.10419	1.9 - 8.9	0.0061
fluticasone furoate and vilanterol trifenatate	R03A	adrenergics, inhalants	6	0.0136054	2.62436	1.2 - 5.7	0.0416
gabapentin enacarbil	N03A	antiepileptics	5	0.037037	7.41112	3.2 - 17.4	0.0011
levodopa, carbidopa hydrate, entacapone	N04B	dopaminergic agents	5	0.027027	5.35802	2.3 - 12.5	0.0044
calcium L-aspartate hydrate	A12A	calcium	5	0.0241546	4.77585	2.0 - 11.1	0.007
istradefylline	N04C	other antiparkinson drugs	5	0.0231481	4.5726	2.0 - 10.7	0.0083
dolutegravir sodium, abacavir sulfate, lamivudine	J05A	direct acting antivirals	5	0.0185185	3.64246	1.6 - 8.5	0.0198
rilpivirine hydrochloride	J05A	direct acting antivirals	4	0.0434783	8.94059	3.5 - 23.1	0.002
teneligliptin and canagliflozin	A10B	blood glucose lowering drugs, excl. insulins	4	0.0363636	7.42942	2.9 - 19.1	0.0038
brimonidine tartrate	S01E	antiglaucoma preparations and miotics	4	0.0291971	5.92675	2.3 - 15.2	0.0081
urapidil	C02C	antiadrenergic agents, peripherally acting	4	0.0263158	5.32804	2.1 - 13.6	0.0115
bixalomer	V03A	all other therapeutic products	4	0.0235294	4.75198	1.9 - 12.1	0.0167
alogliptin benzoate, metformin hydrochloride	A10B	blood glucose lowering drugs, excl. insulins	4	0.0229885	4.64049	1.8 - 11.8	0.018
sofosbuvir, velpatasvir	J05A	direct acting antivirals	4	0.0228571	4.61343	1.8 - 11.8	0.0184
etelcalcetide	H05B	anti-parathyroid agents	4	0.0212766	4.28833	1.7 - 10.9	0.0231
mirogabalin besylate	N02B	other analgesics and antipyretics	4	0.0196078	3.94608	1.6 - 10.0	0.03
evolocumab	C10A	lipid modifying agents, plain	4	0.0185185	3.72322	1.5 - 9.5	0.0358
fosamprenavir calcium hydrate	J05A	direct acting antivirals	4	0.0184332	3.70578	1.5 - 9.4	0.0363
interferon beta-1a	L03A	immunostimulants	4	0.0182648	3.67138	1.4 - 9.3	0.0373
linaclotide	A06A	drugs for constipation	4	0.0181818	3.65442	1.4 - 9.3	0.0378
budesonide	R01A	decongestants and other nasal preparations for topical use	4	0.0176211	3.53995	1.4 - 9.0	0.0416
nilvadipine	C08C	selective calcium channel blockers with mainly vascular effects	3	0.0352941	7.45877	2.6 - 21.7	0.0131
incadronate disodium hydrate	M05B	drugs affecting bone structure and mineralization	3	0.0309278	6.51157	2.2 - 18.9	0.0185
trientine	A16A	other alimentary tract and metabolism products	2	0.125	30.3108	7.9 - 116.0	0.0041
monoammonium glycyrrhizinate	ー	ー	2	0.0952381	22.5387	6.0 - 84.1	0.0069
tafluprost, timolol maleate	S01E	antiglaucoma preparations and miotics	2	0.0740741	17.2354	4.7 - 63.2	0.011
bictegravir sodium, emtricitabine, tenofovir alafenamide fumarate	J05A	direct acting antivirals	2	0.0571429	13.1194	3.6 - 47.4	0.0177
cepharanthine	ー	ー	2	0.047619	10.8518	3.0 - 38.9	0.0248
nafarelin	H01C	hypothalamic hormones	2	0.0384615	8.7029	2.4 - 31.0	0.0365
glycopyrronium bromide	R03B	other drugs for obstructive airway diseases, inhalants	2	0.0338983	7.64339	2.2 - 27.1	0.0456
haloxazolam	N05C	hypnotics and sedatives	1	0.142857	40.5657	6.9 - 239.5	0.0444
